# Supplementary material for: Identification of a Common Pharmacophore for Binding to MMP2 and RGD Integrin: Towards a Multitarget Approach to Inhibit Cancer Angiogenesis and Metastasis
Source: Molecules. 2022 Feb 12;27(4):1249. doi: 10.3390/molecules27041249 (PMC8879803; doi:10.3390/molecules27041249)
Supplement: Supplementary file 1 [file molecules-27-01249-s001.zip]

Archive with 1 entries (1 files):
- molecules-1564280-supplementary.pdf
